# Supplementary material for: Oncogene-Induced Senescence Is a Crucial Antitumor Defense Mechanism of Human Endometrial Stromal Cells
Source: Int J Mol Sci. 2023 Sep 14;24(18):14089. doi: 10.3390/ijms241814089 (PMC10531323; doi:10.3390/ijms241814089)
Supplement: Supplementary file 1 [file ijms-24-14089-s001.zip]

Archive with 1 entries (1 files):
- ijms-2550067-supplementary.pdf
